# Supplementary material for: The first fossil brown lacewing from the Miocene of the Tibetan Plateau (Neuroptera, Hemerobiidae)
Source: Zookeys. 2018 Jan 10;(726):145–54. doi: 10.3897/zookeys.726.21086 (PMC5806409; doi:10.3897/zookeys.726.21086)
Supplement: XML Treatment for Wesmaelius makarkini [file zookeys.726.21086-treatment1.xml]

<!DOCTYPE tp:taxon-treatment
  PUBLIC "-//TaxonX//DTD Taxonomic Treatment Publishing DTD v0 20100105//EN" "tax-treatment-NSO.dtd">
<tp:taxon-treatment xmlns:tp="http://www.plazi.org/taxpub"><tp:treatment-meta><kwd-group><label>Taxon classification</label><kwd><named-content xmlns:xlink="http://www.w3.org/1999/xlink" content-type="kingdom">Animalia</named-content></kwd><kwd><named-content xmlns:xlink="http://www.w3.org/1999/xlink" content-type="order">Neuroptera</named-content></kwd><kwd><named-content xmlns:xlink="http://www.w3.org/1999/xlink" content-type="family">Hemerobiidae</named-content></kwd></kwd-group><mixed-citation publication-type="journal"><person-group><name><surname>Yang</surname><given-names>Qiang</given-names></name><name><surname>Shi</surname><given-names>Chaofan</given-names></name><name><surname>Li</surname><given-names>Xiangchuan</given-names></name><name><surname>Pang</surname><given-names>Hong</given-names></name><name><surname>Ren</surname><given-names>Dong</given-names></name></person-group><article-title>The first fossil brown lacewing from the Miocene of the Tibetan Plateau
              (<tp:taxon-name><tp:taxon-name-part taxon-name-part-type="order">Neuroptera</tp:taxon-name-part></tp:taxon-name>, <tp:taxon-name><tp:taxon-name-part taxon-name-part-type="family">Hemerobiidae</tp:taxon-name-part></tp:taxon-name>)</article-title><source>Zookeys</source><day>10</day><month>1</month><year>2018</year><volume>2018</volume><issue>726</issue><fpage>145</fpage><lpage>154</lpage><pub-id pub-id-type="doi">10.3897/zookeys.726.21086</pub-id></mixed-citation></tp:treatment-meta><tp:nomenclature><tp:taxon-name>
                      <tp:taxon-name-part taxon-name-part-type="genus" reg="Wesmaelius">Wesmaelius</tp:taxon-name-part>
                      <tp:taxon-name-part taxon-name-part-type="species" reg="makarkini">makarkini</tp:taxon-name-part>
                      <object-id xmlns:xlink="http://www.w3.org/1999/xlink" content-type="zoobank" xlink:type="simple">http://zoobank.org/4B084F07-9F9E-4EDF-B900-31B2133F1F2F</object-id>
                    </tp:taxon-name><tp:taxon-authority>Yang, Pang &amp; Ren</tp:taxon-authority><tp:taxon-status xmlns:xlink="http://www.w3.org/1999/xlink" xlink:type="simple">sp. n.</tp:taxon-status><xref ref-type="fig" rid="F1">Fig. 1</xref></tp:nomenclature><tp:treatment-sec sec-type="Holotype" id="SECID0EKWAE"><title>Holotype.</title><p>CNU-NEU-QZ2017001 (holotype), a complete forewing (Fig. <xref ref-type="fig" rid="F1">1</xref>).</p><fig id="F1" position="float" orientation="portrait"><label>Figure 1.</label><caption><p>
                          <italic><tp:taxon-name><tp:taxon-name-part taxon-name-part-type="genus" reg="Wesmaelius">Wesmaelius</tp:taxon-name-part>
                              <tp:taxon-name-part taxon-name-part-type="species" reg="makarkini">makarkini</tp:taxon-name-part></tp:taxon-name></italic> sp. n.,
                          holotype CNU-NEU-QZ2017001. <bold>A</bold> photograph of forewing under
                          alcohol <bold>B</bold> Line drawing of forewing. Scale bars: 2 mm.</p></caption><graphic xmlns:xlink="http://www.w3.org/1999/xlink" xlink:href="zookeys-726-145-g001.jpg" position="float" orientation="portrait" xlink:type="simple" id="oo_178731.jpg"/></fig></tp:treatment-sec><tp:treatment-sec sec-type="diagnosis" id="SECID0EQXAE"><title>Diagnosis.</title><p>Forewing with transparent spots on veins, and dark spots on the graduate
                      crossveins, darker pigmentation along wing margin, subcostal veinlets, and
                      longitudinal veins with dark intervals or dots. <abbrev xmlns:xlink="http://www.w3.org/1999/xlink" xlink:title="anterior branche of media" id="ABBRID0EWXAE" xlink:type="simple">MA</abbrev> and
                        <abbrev xmlns:xlink="http://www.w3.org/1999/xlink" xlink:title="posterior branche of media" id="ABBRID0E1XAE" xlink:type="simple">MP</abbrev> pectinately forked, 2m-cu located at the fork of <abbrev xmlns:xlink="http://www.w3.org/1999/xlink" xlink:title="anterior branche of media" id="ABBRID0E5XAE" xlink:type="simple">MA</abbrev> and M,
                      the crossveins of the third gradate series more oblique.</p></tp:treatment-sec><tp:treatment-sec sec-type="description" id="SECID0ECYAE"><title>Description.</title><p>Holotype CNU-NEU-QZ2017001. Only forewing preserved.</p><p>Forewing oval, 8.31 mm long, 3.17 mm wide. Trichosors prominent, along the
                      entire wing margin. Setae distinct, scarce on the veins and dense on the
                      margin. Costal space relatively broad, dilated basally. Humeral veinlet
                      recurrent, with two pectinate branches. Presumable <abbrev xmlns:xlink="http://www.w3.org/1999/xlink" xlink:title="subcosta anterior" id="ABBRID0EJYAE" xlink:type="simple">ScA</abbrev> present.
                      Majority of subcostal veinlets branched once, several basal veinlets branched
                      twice, with no crossveins between them. Subcostal space moderately broad, with
                      two prestigmal sc-r crossveins: basal 1sc-r and distal 3sc-r. Posterior trace
                      of <abbrev xmlns:xlink="http://www.w3.org/1999/xlink" xlink:title="anterior radius" id="ABBRID0ENYAE" xlink:type="simple">RA</abbrev> forked
                      apically, with two distal branches. One <abbrev xmlns:xlink="http://www.w3.org/1999/xlink" xlink:title="anterior radius" id="ABBRID0ERYAE" xlink:type="simple">RA</abbrev> branch forked once, the other twice. <abbrev xmlns:xlink="http://www.w3.org/1999/xlink" xlink:title="posterior sector" id="ABBRID0EVYAE" xlink:type="simple">RP</abbrev> with three
                      branches (ORBs) originated from <abbrev xmlns:xlink="http://www.w3.org/1999/xlink" xlink:title="anterior radius" id="ABBRID0EZYAE" xlink:type="simple">RA</abbrev>; ORB1with two pectinate branches between 3r-m
                      and 4r-m, all with distal forks; <abbrev xmlns:xlink="http://www.w3.org/1999/xlink" xlink:title="second oblique radial branches" id="ABBRID0E4YAE" xlink:type="simple">ORB2</abbrev>
                      dichotomously forked between the third and fourth gradate series of
                      crossveins, each branch dichotomously forked; <abbrev xmlns:xlink="http://www.w3.org/1999/xlink" xlink:title="third oblique radial branches" id="ABBRID0EBZAE" xlink:type="simple">ORB3</abbrev>
                      forked between the second and third gradate series, with two dichotomously
                      forked branches. M appear to be fused basally with R. M forked at 2m-cu;
                        <abbrev xmlns:xlink="http://www.w3.org/1999/xlink" xlink:title="anterior branche of media" id="ABBRID0EFZAE" xlink:type="simple">MA</abbrev>, <abbrev xmlns:xlink="http://www.w3.org/1999/xlink" xlink:title="posterior branche of media" id="ABBRID0EJZAE" xlink:type="simple">MP</abbrev> configuration similar, parallel for a long
                      distance, then each with two pectinate branches between the third and fourth
                      gradate series. The second branch of <abbrev xmlns:xlink="http://www.w3.org/1999/xlink" xlink:title="posterior branche of media" id="ABBRID0ENZAE" xlink:type="simple">MP</abbrev>
                      dichotomously forked. Forewing with three m-cu crossveins. Crossvein 2r-m
                      present and positioned distally to crossvein 2m-cu; 2m-cu at the fork of
                        <abbrev xmlns:xlink="http://www.w3.org/1999/xlink" xlink:title="anterior branche of media" id="ABBRID0ERZAE" xlink:type="simple">MA</abbrev> and <abbrev xmlns:xlink="http://www.w3.org/1999/xlink" xlink:title="posterior branche of media" id="ABBRID0EVZAE" xlink:type="simple">MP</abbrev>. Cu divided into <abbrev xmlns:xlink="http://www.w3.org/1999/xlink" xlink:title="anterior cubitus" id="ABBRID0EZZAE" xlink:type="simple">CuA</abbrev> and <abbrev xmlns:xlink="http://www.w3.org/1999/xlink" xlink:title="posterior cubitus" id="ABBRID0E4ZAE" xlink:type="simple">CuP</abbrev> proximal of
                      the first gradate series, close to wing base; <abbrev xmlns:xlink="http://www.w3.org/1999/xlink" xlink:title="anterior cubitus" id="ABBRID0EB1AE" xlink:type="simple">CuA</abbrev> with four
                      pectinate branches distal to 2cua-cup, all branches with marginal forks;
                        <abbrev xmlns:xlink="http://www.w3.org/1999/xlink" xlink:title="posterior cubitus" id="ABBRID0EF1AE" xlink:type="simple">CuP</abbrev>
                      simple, only with marginal fork. <abbrev xmlns:xlink="http://www.w3.org/1999/xlink" xlink:title="first anterior anal vein" id="ABBRID0EJ1AE" xlink:type="simple">AA1</abbrev> with
                      three pectinate branches, all with marginal forks. <abbrev xmlns:xlink="http://www.w3.org/1999/xlink" xlink:title="second anterior anal vein" id="ABBRID0EN1AE" xlink:type="simple">AA2</abbrev> with
                      two simple branches, forked proximal to aa1-aa2. <abbrev xmlns:xlink="http://www.w3.org/1999/xlink" xlink:title="third anterior anal vein" id="ABBRID0ER1AE" xlink:type="simple">AA3</abbrev>
                      simple. Three flexion fold (line) distinct between <abbrev xmlns:xlink="http://www.w3.org/1999/xlink" xlink:title="posterior sector" id="ABBRID0EV1AE" xlink:type="simple">RP</abbrev> and <abbrev xmlns:xlink="http://www.w3.org/1999/xlink" xlink:title="anterior branche of media" id="ABBRID0EZ1AE" xlink:type="simple">MA</abbrev>,
                        <abbrev xmlns:xlink="http://www.w3.org/1999/xlink" xlink:title="posterior branche of media" id="ABBRID0E41AE" xlink:type="simple">MP</abbrev> and <abbrev xmlns:xlink="http://www.w3.org/1999/xlink" xlink:title="anterior cubitus" id="ABBRID0EB2AE" xlink:type="simple">CuA</abbrev>, <abbrev xmlns:xlink="http://www.w3.org/1999/xlink" xlink:title="posterior cubitus" id="ABBRID0EF2AE" xlink:type="simple">CuP</abbrev> and <abbrev xmlns:xlink="http://www.w3.org/1999/xlink" xlink:title="first anterior anal vein" id="ABBRID0EJ2AE" xlink:type="simple">AA1</abbrev>. The third gradate series with nine
                      crossveins and the fourth gradate <!--PageBreak-->with seven crossveins.
                      Forewing with transparent spots on veins, and dark spots at the graduate
                      crossveins; margined with darker pigmentation, and no other distinct
                      maculation; wing margin, subcostal veinlets and longitudinal veins with dark
                      intervals or dots.</p></tp:treatment-sec><tp:treatment-sec sec-type="etymology" id="SECID0EP2AE"><title>Etymology.</title><p>The specific epithet is in honor of the entomologist Dr. Vladimir Nikolaevich
                      Makarkin to acknowledge his great help to the first author in his study of
                      Neuropteran.</p></tp:treatment-sec><tp:treatment-sec sec-type="type locality" id="SECID0EU2AE"><title>Type locality and horizon.</title><p>Caergen Village, Zeku County, Qinghai Province, China; Garang Formation; The
                      early Miocene.</p></tp:treatment-sec><tp:treatment-sec sec-type="remarks" id="SECID0EZ2AE"><title>Remarks.</title><p>The species can be easily attributed to the genus
                            <italic><tp:taxon-name><tp:taxon-name-part taxon-name-part-type="genus" reg="Wesmaelius">Wesmaelius</tp:taxon-name-part></tp:taxon-name></italic> due to the
                      following characters: two prestigmal sc-r crossveins, three <abbrev xmlns:xlink="http://www.w3.org/1999/xlink" xlink:title="posterior sector" id="ABBRID0EG3AE" xlink:type="simple">RP</abbrev> branches
                      (ORBs), crossvein 2r-m present and positioned distally to crossvein 2m-cu;
                      intersection of crossvein 2m-cu with M not more than the crossvein’s length
                      distal to fork <abbrev xmlns:xlink="http://www.w3.org/1999/xlink" xlink:title="anterior branche of media" id="ABBRID0EK3AE" xlink:type="simple">MA</abbrev>/<abbrev xmlns:xlink="http://www.w3.org/1999/xlink" xlink:title="posterior branche of media" id="ABBRID0EO3AE" xlink:type="simple">MP</abbrev>
                      (sometimes anterior to this fork), resulting in cell c2m-cu broad distally;
                      forewing with three m-cu crossveins (Oswald, 1993).</p><p>In the genus, <italic><tp:taxon-name><tp:taxon-name-part taxon-name-part-type="genus" reg="Wesmaelius">Wesmaelius</tp:taxon-name-part>
                          <tp:taxon-name-part taxon-name-part-type="species" reg="makarkini">makarkini</tp:taxon-name-part></tp:taxon-name></italic> sp. n. is most
                      similar to the extant species of <italic><tp:taxon-name><tp:taxon-name-part taxon-name-part-type="genus" reg="Wesmaelius">W.</tp:taxon-name-part>
                          <tp:taxon-name-part taxon-name-part-type="species" reg="nervosus">nervosus</tp:taxon-name-part></tp:taxon-name></italic> (Fabricius,
                      1793), <italic><tp:taxon-name><tp:taxon-name-part taxon-name-part-type="genus" reg="Wesmaelius">W.</tp:taxon-name-part>
                          <tp:taxon-name-part taxon-name-part-type="species" reg="subnebulosus">subnebulosus</tp:taxon-name-part></tp:taxon-name></italic> (Stephens,
                      1836) and <italic><tp:taxon-name><tp:taxon-name-part taxon-name-part-type="genus" reg="Wesmaelius">W.</tp:taxon-name-part>
                          <tp:taxon-name-part taxon-name-part-type="species" reg="reisseri">reisseri</tp:taxon-name-part></tp:taxon-name></italic> U. Aspöck &amp;
                      H. Aspöck, 1982. The new species with two <abbrev xmlns:xlink="http://www.w3.org/1999/xlink" xlink:title="third oblique radial branches" id="ABBRID0EA5AE" xlink:type="simple">ORB3</abbrev>
                      branches, 2m-cu located at the division of <abbrev xmlns:xlink="http://www.w3.org/1999/xlink" xlink:title="anterior branche of media" id="ABBRID0EE5AE" xlink:type="simple">MA</abbrev> and
                        <abbrev xmlns:xlink="http://www.w3.org/1999/xlink" xlink:title="posterior branche of media" id="ABBRID0EI5AE" xlink:type="simple">MP</abbrev>; while <italic><tp:taxon-name><tp:taxon-name-part taxon-name-part-type="genus" reg="Wesmaelius">W.</tp:taxon-name-part>
                          <tp:taxon-name-part taxon-name-part-type="species" reg="nervosus">nervosus</tp:taxon-name-part></tp:taxon-name></italic> with three
                        <abbrev xmlns:xlink="http://www.w3.org/1999/xlink" xlink:title="third oblique radial branches" id="ABBRID0EX5AE" xlink:type="simple">ORB3</abbrev> branches, 2m-cu distal to the division of <abbrev xmlns:xlink="http://www.w3.org/1999/xlink" xlink:title="anterior branche of media" id="ABBRID0E25AE" xlink:type="simple">MA</abbrev> and
                        <abbrev xmlns:xlink="http://www.w3.org/1999/xlink" xlink:title="posterior branche of media" id="ABBRID0E65AE" xlink:type="simple">MP</abbrev>; and <italic><tp:taxon-name><tp:taxon-name-part taxon-name-part-type="genus" reg="Wesmaelius">W.</tp:taxon-name-part>
                          <tp:taxon-name-part taxon-name-part-type="species" reg="makarkini">makarkini</tp:taxon-name-part></tp:taxon-name></italic> with a distinct
                      large darker pigmentation at the apex of forewing. The new species differs
                      from <italic><tp:taxon-name><tp:taxon-name-part taxon-name-part-type="genus" reg="Wesmaelius">W.</tp:taxon-name-part>
                          <tp:taxon-name-part taxon-name-part-type="species" reg="subnebulosus">subnebulosus</tp:taxon-name-part></tp:taxon-name></italic> and
                            <italic><tp:taxon-name><tp:taxon-name-part taxon-name-part-type="genus" reg="Wesmaelius">W.</tp:taxon-name-part>
                          <tp:taxon-name-part taxon-name-part-type="species" reg="reisseri">reisseri</tp:taxon-name-part></tp:taxon-name></italic> in the
                      pectinately forked <abbrev xmlns:xlink="http://www.w3.org/1999/xlink" xlink:title="anterior branche of media" id="ABBRID0EFAAG" xlink:type="simple">MA</abbrev> and RP1, 2m-cua located at the division of
                        <abbrev xmlns:xlink="http://www.w3.org/1999/xlink" xlink:title="anterior branche of media" id="ABBRID0EJAAG" xlink:type="simple">MA</abbrev> and <abbrev xmlns:xlink="http://www.w3.org/1999/xlink" xlink:title="posterior branche of media" id="ABBRID0ENAAG" xlink:type="simple">MP</abbrev>, instead of dichotomously forked <abbrev xmlns:xlink="http://www.w3.org/1999/xlink" xlink:title="anterior branche of media" id="ABBRID0ERAAG" xlink:type="simple">MA</abbrev> and
                      RP1, and 2m-cu distal to the division of <abbrev xmlns:xlink="http://www.w3.org/1999/xlink" xlink:title="anterior branche of media" id="ABBRID0EVAAG" xlink:type="simple">MA</abbrev> and
                        <abbrev xmlns:xlink="http://www.w3.org/1999/xlink" xlink:title="posterior branche of media" id="ABBRID0EZAAG" xlink:type="simple">MP</abbrev> in <italic><tp:taxon-name><tp:taxon-name-part taxon-name-part-type="genus" reg="Wesmaelius">W.</tp:taxon-name-part>
                          <tp:taxon-name-part taxon-name-part-type="species" reg="subnebulosus">subnebulosus</tp:taxon-name-part></tp:taxon-name></italic> and
                            <italic><tp:taxon-name><tp:taxon-name-part taxon-name-part-type="genus" reg="Wesmaelius">W.</tp:taxon-name-part>
                          <tp:taxon-name-part taxon-name-part-type="species" reg="reisseri">reisseri</tp:taxon-name-part></tp:taxon-name></italic>. Moreover, the
                      new species has seven crossveins in the fourth series, while
                            <italic><tp:taxon-name><tp:taxon-name-part taxon-name-part-type="genus" reg="Wesmaelius">W.</tp:taxon-name-part>
                          <tp:taxon-name-part taxon-name-part-type="species" reg="reisseri">reisseri</tp:taxon-name-part></tp:taxon-name></italic> has four
                      crossveins.</p></tp:treatment-sec></tp:taxon-treatment>
